# Supplementary material for: Gender Differences in the Association between Physical Activity and Mortality in Chronic Kidney Disease: Results from the National Health and Nutrition Examination Survey (2011–2018)
Source: J Clin Med. 2023 Jan 18;12(3):779. doi: 10.3390/jcm12030779 (PMC9918191; doi:10.3390/jcm12030779)
Supplement: Supplementary file 1 [file jcm-12-00779-s001.zip]

Archive with 1 entries (1 files):
- jcm-2101298-supplementary.pdf
